# Supplementary material for: Study on the Migration Behaviors of Magnesium Oxysulfate Nano-Whiskers in Polypropylene Composites with Surface Modification
Source: Materials (Basel). 2023 Aug 29;16(17):5899. doi: 10.3390/ma16175899 (PMC10488912; doi:10.3390/ma16175899)
Supplement: Supplementary file 1 [file materials-16-05899-s001.zip]

Archive with 1 entries (1 files):
- materials-2548924-supplementary.pdf
